# Supplementary material for: The piRNA protein Asz1 is essential for germ cell and gonad development in zebrafish and exhibits differential necessities in distinct types of germ granules
Source: PLoS Genet. 2025 Jan 13;21(1):e1010868. doi: 10.1371/journal.pgen.1010868 (PMC11760641; doi:10.1371/journal.pgen.1010868)
Supplement: S1 File — Data for each figure is found as an individual spreadsheet in this Excel file. (XLSX) [file pgen.1010868.s001.xlsx]

## Sheet: Fig.1F
Percent of males/females (%)
Experiment 1:
	Number of males	Number of females	Total	Percent of males(%)	Percent of females(%)
WT	7	9	16	44	56
Asz1+/-	8	7	15	53	47
Asz1-/-	15	0	15	100	0
Experiment 2:
	Number of males	Number of females	Total	Percent of males(%)	Percent of females(%)
WT	8	8	16	50	50
Asz1+/-	8	8	16	50	50
Asz1-/-	15	0	15	100	0
Both experiments:
	Number of males	Number of females	Total	Percent of males(%)	Percent of females(%)
WT	15	17	32	47	53
Asz1+/-	16	15	31	52	48
Asz1-/-	30	0	30	100	0

## Sheet: Fig.1H
Percent of fertilized eggs (%)
WT:
		Total eggs	Percent of fertilized eggs(%)	Percent of non-fertilized eggs(%)
	Cross 1	300	66.6	33.4
	Cross 2	200	72.5	27.5
	Cross 3	210	72.8	27
	Cross 4	180	77.2	22.8
	Cross 5	305	71	29
	Cross 6	286	70.6	29.4
	Cross 7	177	65.5	34.5
	Cross 8	290	69.86	30.14
	Cross 9	320	69	31
	Cross 10	400	82	18
	Cross 11	235	94	6
	Cross 12	156	79	21
	Cross 13	287	77	23
	Cross 14	376	75	25
	Cross 15	400	71.43	28.57
	Cross 16	378	61.1	38.9
	Cross 17	145	60	40
	Cross 18	178	76.5	23.5
	Cross 19	287	70	30
	Cross 20	301	85.6	14.4
asz1+/-:		Total eggs	Percent of fertilized eggs(%)	Percent of non-fertilized eggs(%)
	Cross 1	230	67.21	32.79
	Cross 2	356	78.92	21.08
	Cross 3	387	66.26	33.74
	Cross 4	398	66.1	33.9
	Cross 5	210	72	28
	Cross 6	154	64.4	35.6
	Cross 7	176	62.8	37.2
	Cross 8	198	55.6	44.4
	Cross 9	164	72	28
	Cross 10	234	55	45
	Cross 11	254	63.63	36.37
	Cross 12	290	88.4	11.6
	Cross 13	284	86.66	13.34
	Cross 14	312	79.41	20.59
	Cross 15	178	80	20
	Cross 16	190	80	20
	Cross 17	232	64.37	35.63
	Cross 18	299	69.77	30.23
	Cross 19	398	81.8	18.2
	Cross 20	152	81.33	18.67
asz1-/-:		Total eggs	Percent of fertilized eggs(%)	Percent of non-fertilized eggs(%)
	Cross 1	400	0	100
	Cross 2	354	0	100
	Cross 3	254	0	100
	Cross 4	287	0	100
	Cross 5	376	0	100
	Cross 6	132	0	100
	Cross 7	165	0	100
	Cross 8	123	0	100
	Cross 9	187	0	100
	Cross 10	198	0	100
	Cross 11	265	0	100
	Cross 12	223	0	100
	Cross 13	198	0	100
	Cross 14	109	0	100
	Cross 15	156	0	100
	Cross 16	123	0	100
	Cross 17	162	0	100
	Cross 18	276	0	100
	Cross 19	209	0	100
	Cross 20	232	0	100

## Sheet: Fig.2B
Distribution of gonad morphology phenotypes (%)
Experiment 1:
	Total gonads	Percent of developed ovaries(%)	Percent of developed testis(%)	Percent of abnormal gonads(%)
WT	5	60	40	0
Asz1+/-	10	40	60	0
Asz1-/-	8	0	0	100
Experiment 2:
	Total gonads	Percent of developed ovaries(%)	Percent of developed testis(%)	Percent of abnormal gonads(%)
WT	11	55	45	0
Asz1+/-	6	50	50	0
Asz1-/-	7	0	0	100
Both experiments:
	Total gonads	Percent of developed ovaries(%)	Percent of developed testis(%)	Percent of abnormal gonads(%)
WT	16	57.5±2.5	42.5±2.5	0
Asz1+/-	16	45±5	55±5	0
Asz1-/-	15	0	0	100

## Sheet: Fig.2F
Level of apoptosis cells at 6wpf (%)
WT:
		Number of caspase3- positive cells
	Gonad 1	9
	Gonad 2	5
	Gonad 3	13
	Gonad 4	7
	Gonad 5	6
Asz1+/-
		Number of caspase3- positive cells
	Gonad 1	0
	Gonad 2	4
	Gonad 3	10
	Gonad 4	8
	Gonad 5	9
Asz1-/-
		Number of caspase3- positive cells
	Gonad 1	5
	Gonad 2	10
	Gonad 3	8
	Gonad 4	3
	Gonad 5	3
	Gonad 6	20
Average of caspase3- positive cells for each genotypes:
WT	8
Asz1+/-	6.2
Asz1-/-	8.1

## Sheet: Fig.3B
Distribution of gonad morphology phenotypes (%)
Experiment 1:
	Total	Percent of developed ovaries(%)	Percent of abnormal gonads(%)
WT	8	100	0
Asz1+/-	8	100	0
Asz1-/-	8	0	100

## Sheet: Fig.3I
Number of germ cells per gonad at 4wpf
WT:
		Number of germ cells
	Gonad 1	571
	Gonad 2	926
	Gonad 3	724
	Gonad 4	363
	Gonad 5	1250
	Gonad 6	1600
Asz1+/-
		Number of germ cells
	Gonad 1	658
	Gonad 2	756
	Gonad 3	715
	Gonad 4	739
	Gonad 5	847
	Gonad 6	1200
Asz1-/-
		Number of germ cells
	Gonad 1	173
	Gonad 2	20
	Gonad 3	40
	Gonad 4	50
	Gonad 5	60
	Gonad 6	70
Average of germ cells number in different genotypes:
WT		905.6
Asz1+/-		819.16
Asz1-/-		68.83

## Sheet: Fig.3J
Level of apoptosis cells at 4wpf (%)
WT:
		Number of caspase3- positive cells
	Gonad 1	4
	Gonad 2	28
	Gonad 3	10
	Gonad 4	15
	Gonad 5	30
Asz1+/-
		Number of caspase3- positive cells
	Gonad 1	30
	Gonad 2	15
	Gonad 3	17
	Gonad 4	29
	Gonad 5	32
Asz1-/-
		Number of caspase3- positive cells
	Gonad 1	42
	Gonad 2	40
	Gonad 3	37
	Gonad 4	45
	Gonad 5	44
Average of caspase3- positive cells for each genotypes:
WT		17.4
Asz1+/-		24.6
Asz1-/-		41.6

## Sheet: Fig. 3K
Levels of germ cell apoptosis
WT
	DDX4+	cleaved caspase 3+	Cleaved caspase 3+/ddx4+	percent of cleaved caspase3+ of ddx4+ oocytes (rounded)
Gonad I 1-1	99	12	0.121212	12.1
Gonad I 2-1	26	4	0.153846	15.4
Gonad II1-1	46	4	0.0869565	8.7
Gonad II2-1	28	5	0.178571	17.9
asz -/-
	DDX4+	cleaved caspase 3+	Cleaved caspase 3+/ddx4+	percent of cleaved caspase3+ of ddx4+ oocytes (rounded)
Gonad I1-1	50	34	0.68	68
Gonad I1-2	41	29	0.707317	70.7
Gonad I2-1	32	5	0.15625	15.6
Gonad II1-1	31	8	0.258065	25.8
Gonad II1-2	24	7	0.291667	29.2

## Sheet: Fig. 4B
Number of germ cells per gonad at 3wpf
wt	number of ddx4+ cells	average per gonad
Gonad II 3-1	5	30.8333
GonadI 1-1	33
Gonad II 1-1	60
Gonad II 2-1a	37
Gonad II 2-1b	26
Gonad II 3-1 cc	24
asz -/-
Gonad I 1-1	40	22.4545
Gonad II 1-1	18
Gonad II 2-1	34
Gonad III 1-1	10
Gonad III 2-1	25
GonadIII 3-1	40
GonadIII 3-2	12
Gonad I 1-1 cc	18
GonadII 1-1 cc	13
Gonad II 3-1 2a cc	10
Gonad II 3-1 2b cc	27

## Sheet: Fig.4D
Number of PGCs at 24hpf
WT:			Asz1+/-:			Asz1-/-:
		Number of PGCs			Number of PGCs			Number of PGCs
	Embryo 1	35		Embryo 1	22		Embryo 1	13
	Embryo 2	23		Embryo 2	20		Embryo 2	27
	Embryo 3	6		Embryo 3	17		Embryo 3	25
	Embryo 4	24		Embryo 4	22		Embryo 4	22
	Embryo 5	28		Embryo 5	19		Embryo 5	11
	Embryo 6	17		Embryo 6	12		Embryo 6	29
	Embryo 7	13		Embryo 7	30		Embryo 7	22
	Embryo 8	26		Embryo 8	12		Embryo 8	23
	Embryo 9	20		Embryo 9	19		Embryo 9	18
	Embryo 10	23		Embryo 10	19
	Embryo 11	17		Embryo 11	19
	Embryo 12	32		Embryo 12	8
	Embryo 13	17		Embryo 13	26
	Embryo 14	20		Embryo 14	17
	Embryo 15	16		Embryo 15	17
	Embryo 16	33		Embryo 16	19
	Embryo 17	32		Embryo 17	27
	Embryo 18	29		Embryo 18	29
	Embryo 19	23		Embryo 19	19
	Embryo 20	20		Embryo 20	23
	Embryo 21	18		Embryo 21	19
	Embryo 22	21		Embryo 22	18
				Embryo 23	27
				Embryo 24	24
				Embryo 25	16
				Embryo 26	6
				Embryo 27	21
				Embryo 28	21
				Embryo 29	24
				Embryo 30	23
				Embryo 31	19
Average of PGCs number for each genotype:
WT		22.4091
Asz1+/-		19.8065
Asz1-/-		21.1111

[truncated: 16 more sheets: Fig.4F, Fig.4H, Fig. 5B, Fig.5C , Fig.6I, Fig.S3A, Fig.S3C, Fig.S3E, Fig. S4B, Fig.S4C, Fig.S4I, Fig.S4J, Fig.S4K, Fig.S4L, Fig.S4M, Fig.S4N]
